# Supplementary material for: Thermodynamic Factors Controlling Electron Transfer among the Terminal Electron Acceptors of Photosystem I: Insights from Kinetic Modelling
Source: Int J Mol Sci. 2024 Sep 10;25(18):9795. doi: 10.3390/ijms25189795 (PMC11432928; doi:10.3390/ijms25189795)
Supplement: Supplementary file 1 [file ijms-25-09795-s001.zip]

Archive with 1 entries (1 files):
- ijms-3171608-supplementary.pdf
